# Supplementary material for: Irreversibility of T-Cell Specification: Insights from Computational Modelling of a Minimal Network Architecture
Source: PLoS One. 2016 Aug 23;11(8):e0161260. doi: 10.1371/journal.pone.0161260 (PMC4995000; doi:10.1371/journal.pone.0161260)
Supplement: S4 File — (XML) [file pone.0161260.s013.xml]

<?xml version="1.0" encoding="UTF-8"?>
<sbml xmlns="http://www.sbml.org/sbml/level2/version4" level="2" version="4">
  <annotation>
    <SimBiology xmlns="http://www.mathworks.com">
      <Version Major="5" Minor="3" Point="0"/>
    </SimBiology>
  </annotation>
  <model id="mw3dc61123_63b5_4081_86f4_997f35ee0b91" name="T-cell specification: a minimal network architecture, model 7d">
    <listOfCompartments>
      <compartment id="mw29e083dd_8820_4f34_8490_3f5ace6aa1e2" name="cell" size="1"/>
    </listOfCompartments>
    <listOfSpecies>
      <species id="mw427f3200_5e9f_497e_bdae_f92aad8b14a3" name="TCF1" compartment="mw29e083dd_8820_4f34_8490_3f5ace6aa1e2" initialAmount="1085.047729"/>
      <species id="mw43078caf_1d03_4542_8258_050c4728566c" name="GATA3" compartment="mw29e083dd_8820_4f34_8490_3f5ace6aa1e2" initialAmount="382.0851135"/>
      <species id="mwef9bfd71_8c01_44df_9360_38a10b765e54" name="BCL11B" compartment="mw29e083dd_8820_4f34_8490_3f5ace6aa1e2" initialAmount="92.16239929"/>
      <species id="mw40499468_960f_4be2_98d9_f6bd732ae248" name="PU1" compartment="mw29e083dd_8820_4f34_8490_3f5ace6aa1e2" initialAmount="764.3470459"/>
      <species id="mw95a1cb7d_4a16_4fef_99c5_c53e33309fbf" name="TCF1Production" compartment="mw29e083dd_8820_4f34_8490_3f5ace6aa1e2" initialAmount="6023.32369221623"/>
      <species id="mw56effb41_b65b_4f26_b0fc_eff67822f722" name="BCL11BProduction" compartment="mw29e083dd_8820_4f34_8490_3f5ace6aa1e2" initialAmount="25.725804701535"/>
      <species id="mw1d49470f_2731_4ac9_a20c_3491371b2b61" name="GATA3Production" compartment="mw29e083dd_8820_4f34_8490_3f5ace6aa1e2" initialAmount="1654.08531157384"/>
      <species id="mwa4238eb9_93b5_449e_a944_e8bffbad25b8" name="PU1Production" compartment="mw29e083dd_8820_4f34_8490_3f5ace6aa1e2" initialAmount="3812.5500961096"/>
    </listOfSpecies>
    <listOfParameters>
      <parameter id="mw717d7aba_9a12_4981_b14c_3638626fdf78" name="gammaT" value="0.000250810793783358"/>
      <parameter id="mwfffc0a6b_70a7_414e_a692_4d52d1606c4d" name="fT" value="10628.3938128153"/>
      <parameter id="mw666b13dc_bae2_4ddf_bf9d_6c5c67e471e1" name="gammaB" value="7.06326287997568e-05"/>
      <parameter id="mwac9a5035_da6d_4175_b9f6_362968f58c8b" name="fB" value="13250.9368007062"/>
      <parameter id="mw7a7c846e_2dda_428d_bdee_9da407a9fc6a" name="gammaG" value="3.42472463120804e-05"/>
      <parameter id="mweb064c32_c07c_4eb5_904a_3974b1f57d13" name="fG" value="180170.795084904"/>
      <parameter id="mwb57a548b_53ec_4541_9e36_9560e8836d1b" name="gammaP" value="7.82329723132522e-05"/>
      <parameter id="mw4c30217e_e01a_4fb5_b242_4b022a54f584" name="fP" value="45451.4930060199"/>
      <parameter id="mwa1f39e2d_89a6_438e_b5f0_374375bb6a79" name="gammaBfB" value="0.935948500293315" constant="false"/>
      <parameter id="mwa515e40a_61b1_4042_9ad4_ec51e505ec43" name="gammaPfP" value="3.55580539393593" constant="false"/>
      <parameter id="mwd00c7577_377d_4d56_acd8_c8eba02a9c6e" name="gammaTfT" value="2.66571588883434" constant="false"/>
      <parameter id="mw35251d90_2066_4524_95e8_c48ae48fbc87" name="gammaGfG" value="6.17035359751606" constant="false"/>
      <parameter id="mw1e794613_5f7c_4b7c_a4cb_a07d7b2ab86a" name="kappa1" value="1e-10"/>
      <parameter id="mw490d990c_7e20_4cb5_9108_411e4a2d999e" name="kappa2" value="1.12749771922862e-14"/>
      <parameter id="mw823a93d2_efa6_475c_aace_13259418bb76" name="delta1" value="1e-10"/>
      <parameter id="mw035978e2_e5b5_4949_9a57_4eca029455e3" name="delta2" value="1.72871168830854e-05"/>
      <parameter id="mw37f87df1_be6d_4749_8b97_94a57a8ba29b" name="delta3" value="0.00134020482224411"/>
      <parameter id="mwdc3e3d2e_92a6_46b5_823a_37500a70c52f" name="alpha1" value="0.000366872588914246"/>
      <parameter id="mw88f844d2_1b19_4a5b_bac7_ffeb960ac8f6" name="alpha2" value="0.000829321984554771"/>
      <parameter id="mw0349c0e5_c539_48f9_baf2_5ec5e5b6db88" name="alpha3" value="0.00284833265889866"/>
      <parameter id="mw10f227dc_ca5e_415b_a1cb_59126d2f2b8f" name="alpha4" value="0.000807688843588882"/>
      <parameter id="mw5db593f7_8d1d_4948_a168_92128a0d4013" name="NotchTCF1" value="2.19720448784233" constant="false"/>
      <parameter id="mwc1a14625_2e4c_42f0_b928_5fd8227f98e1" name="eta1" value="4.39440897568466"/>
      <parameter id="mw955620ed_bbb0_4c5f_8030_d516e90c7e8c" name="NotchGATA3" value="5e-11" constant="false"/>
      <parameter id="mwc0a0f202_fb2d_4bd5_9b5a_efd9b8616656" name="NotchBCL11B" value="5e-11" constant="false"/>
      <parameter id="mw9620c6b0_8295_49fa_b55f_4843f458fd4e" name="eta2" value="0.000182326992208502"/>
      <parameter id="mwf6c15ebc_d6d9_47f3_8528_40e717669295" name="eta3" value="0.000785974023846712"/>
      <parameter id="mw971d3e53_aef6_4d9c_b7c0_edd222b448b6" name="eta4" value="4.69830561236858e-05"/>
      <parameter id="mw1fb5ae0b_9d54_4519_98c9_1e85c4898dfc" name="alpha" value="0.0892585700845669"/>
    </listOfParameters>
    <listOfInitialAssignments>
      <initialAssignment symbol="mwd00c7577_377d_4d56_acd8_c8eba02a9c6e">
        <math xmlns="http://www.w3.org/1998/Math/MathML">
          <apply>
            <times/>
            <ci> mw717d7aba_9a12_4981_b14c_3638626fdf78 </ci>
            <ci> mwfffc0a6b_70a7_414e_a692_4d52d1606c4d </ci>
          </apply>
        </math>
      </initialAssignment>
      <initialAssignment symbol="mw35251d90_2066_4524_95e8_c48ae48fbc87">
        <math xmlns="http://www.w3.org/1998/Math/MathML">
          <apply>
            <times/>
            <ci> mw7a7c846e_2dda_428d_bdee_9da407a9fc6a </ci>
            <ci> mweb064c32_c07c_4eb5_904a_3974b1f57d13 </ci>
          </apply>
        </math>
      </initialAssignment>
      <initialAssignment symbol="mwa1f39e2d_89a6_438e_b5f0_374375bb6a79">
        <math xmlns="http://www.w3.org/1998/Math/MathML">
          <apply>
            <times/>
            <ci> mw666b13dc_bae2_4ddf_bf9d_6c5c67e471e1 </ci>
            <ci> mwac9a5035_da6d_4175_b9f6_362968f58c8b </ci>
          </apply>
        </math>
      </initialAssignment>
      <initialAssignment symbol="mwa515e40a_61b1_4042_9ad4_ec51e505ec43">
        <math xmlns="http://www.w3.org/1998/Math/MathML">
          <apply>
            <times/>
            <ci> mwb57a548b_53ec_4541_9e36_9560e8836d1b </ci>
            <ci> mw4c30217e_e01a_4fb5_b242_4b022a54f584 </ci>
          </apply>
        </math>
      </initialAssignment>
    </listOfInitialAssignments>
    <listOfRules>
      <assignmentRule variable="mw5db593f7_8d1d_4948_a168_92128a0d4013"/>
      <assignmentRule variable="mw955620ed_bbb0_4c5f_8030_d516e90c7e8c"/>
      <assignmentRule variable="mwc0a0f202_fb2d_4bd5_9b5a_efd9b8616656"/>
    </listOfRules>
    <listOfReactions>
      <reaction id="mw3f4de717_2de4_4668_896c_0a423d2ac1d4" name="TCF1 Degradation" reversible="false" fast="false">
        <listOfReactants>
          <speciesReference species="mw427f3200_5e9f_497e_bdae_f92aad8b14a3"/>
        </listOfReactants>
        <kineticLaw>
          <math xmlns="http://www.w3.org/1998/Math/MathML">
            <apply>
              <times/>
              <ci> mwd00c7577_377d_4d56_acd8_c8eba02a9c6e </ci>
              <ci> mw427f3200_5e9f_497e_bdae_f92aad8b14a3 </ci>
            </apply>
          </math>
        </kineticLaw>
      </reaction>
      <reaction id="mwd7a9a28c_b40a_4a19_8d7b_b3477d560f95" name="GATA3 Degradation" reversible="false" fast="false">
        <listOfReactants>
          <speciesReference species="mw43078caf_1d03_4542_8258_050c4728566c"/>
        </listOfReactants>
        <kineticLaw>
          <math xmlns="http://www.w3.org/1998/Math/MathML">
            <apply>
              <times/>
              <ci> mw35251d90_2066_4524_95e8_c48ae48fbc87 </ci>
              <ci> mw43078caf_1d03_4542_8258_050c4728566c </ci>
            </apply>
          </math>
        </kineticLaw>
      </reaction>
      <reaction id="mw4858b697_48de_4cb9_a351_2c15a7b7ef5c" name="BCL11B Degradation" reversible="false" fast="false">
        <listOfReactants>
          <speciesReference species="mwef9bfd71_8c01_44df_9360_38a10b765e54"/>
        </listOfReactants>
        <kineticLaw>
          <math xmlns="http://www.w3.org/1998/Math/MathML">
            <apply>
              <times/>
              <ci> mwa1f39e2d_89a6_438e_b5f0_374375bb6a79 </ci>
              <ci> mwef9bfd71_8c01_44df_9360_38a10b765e54 </ci>
            </apply>
          </math>
        </kineticLaw>
      </reaction>
      <reaction id="mw32368b19_3ee5_4880_8bfe_481bfd5fe771" name="PU1 Degradation" reversible="false" fast="false">
        <listOfReactants>
          <speciesReference species="mw40499468_960f_4be2_98d9_f6bd732ae248"/>
        </listOfReactants>
        <kineticLaw>
          <math xmlns="http://www.w3.org/1998/Math/MathML">
            <apply>
              <times/>
              <ci> mwa515e40a_61b1_4042_9ad4_ec51e505ec43 </ci>
              <ci> mw40499468_960f_4be2_98d9_f6bd732ae248 </ci>
            </apply>
          </math>
        </kineticLaw>
      </reaction>
      <reaction id="mw8567ca72_2f6d_404d_9ce6_8c55a1dd305f" name="TCF1 Production rate" reversible="false" fast="false">
        <listOfReactants>
          <speciesReference species="mw95a1cb7d_4a16_4fef_99c5_c53e33309fbf"/>
        </listOfReactants>
        <listOfProducts>
          <speciesReference species="mw427f3200_5e9f_497e_bdae_f92aad8b14a3"/>
        </listOfProducts>
        <kineticLaw>
          <math xmlns="http://www.w3.org/1998/Math/MathML">
            <apply>
              <divide/>
              <apply>
                <times/>
                <ci> mwfffc0a6b_70a7_414e_a692_4d52d1606c4d </ci>
                <apply>
                  <plus/>
                  <ci> mw5db593f7_8d1d_4948_a168_92128a0d4013 </ci>
                  <apply>
                    <times/>
                    <ci> mw9620c6b0_8295_49fa_b55f_4843f458fd4e </ci>
                    <ci> mw427f3200_5e9f_497e_bdae_f92aad8b14a3 </ci>
                  </apply>
                  <apply>
                    <times/>
                    <ci> mwf6c15ebc_d6d9_47f3_8528_40e717669295 </ci>
                    <ci> mw43078caf_1d03_4542_8258_050c4728566c </ci>
                  </apply>
                </apply>
              </apply>
              <apply>
                <plus/>
                <cn type="integer"> 1 </cn>
                <ci> mw5db593f7_8d1d_4948_a168_92128a0d4013 </ci>
                <apply>
                  <times/>
                  <ci> mw9620c6b0_8295_49fa_b55f_4843f458fd4e </ci>
                  <ci> mw427f3200_5e9f_497e_bdae_f92aad8b14a3 </ci>
                </apply>
                <apply>
                  <times/>
                  <ci> mwf6c15ebc_d6d9_47f3_8528_40e717669295 </ci>
                  <ci> mw43078caf_1d03_4542_8258_050c4728566c </ci>
                </apply>
                <apply>
                  <times/>
                  <ci> mw971d3e53_aef6_4d9c_b7c0_edd222b448b6 </ci>
                  <ci> mw40499468_960f_4be2_98d9_f6bd732ae248 </ci>
                </apply>
              </apply>
            </apply>
          </math>
        </kineticLaw>
      </reaction>
      <reaction id="mwa3154507_9d5f_4677_a978_2b0f19358b71" name="GATA3 Production rate" reversible="false" fast="false">
        <listOfReactants>
          <speciesReference species="mw1d49470f_2731_4ac9_a20c_3491371b2b61"/>
        </listOfReactants>
        <listOfProducts>
          <speciesReference species="mw43078caf_1d03_4542_8258_050c4728566c"/>
        </listOfProducts>
        <kineticLaw>
          <math xmlns="http://www.w3.org/1998/Math/MathML">
            <apply>
              <divide/>
              <apply>
                <times/>
                <ci> mweb064c32_c07c_4eb5_904a_3974b1f57d13 </ci>
                <apply>
                  <plus/>
                  <ci> mw955620ed_bbb0_4c5f_8030_d516e90c7e8c </ci>
                  <apply>
                    <times/>
                    <ci> mw035978e2_e5b5_4949_9a57_4eca029455e3 </ci>
                    <ci> mw427f3200_5e9f_497e_bdae_f92aad8b14a3 </ci>
                  </apply>
                </apply>
              </apply>
              <apply>
                <plus/>
                <cn type="integer"> 1 </cn>
                <ci> mw955620ed_bbb0_4c5f_8030_d516e90c7e8c </ci>
                <apply>
                  <times/>
                  <ci> mw035978e2_e5b5_4949_9a57_4eca029455e3 </ci>
                  <ci> mw427f3200_5e9f_497e_bdae_f92aad8b14a3 </ci>
                </apply>
                <apply>
                  <times/>
                  <ci> mw37f87df1_be6d_4749_8b97_94a57a8ba29b </ci>
                  <ci> mw40499468_960f_4be2_98d9_f6bd732ae248 </ci>
                </apply>
              </apply>
            </apply>
          </math>
        </kineticLaw>
      </reaction>
      <reaction id="mwc9571320_1b31_48c0_9405_4ddffd15f7ee" name="PU1 Production rate" reversible="false" fast="false">
        <listOfReactants>
          <speciesReference species="mwa4238eb9_93b5_449e_a944_e8bffbad25b8"/>
        </listOfReactants>
        <listOfProducts>
          <speciesReference species="mw40499468_960f_4be2_98d9_f6bd732ae248"/>
        </listOfProducts>
        <kineticLaw>
          <math xmlns="http://www.w3.org/1998/Math/MathML">
            <apply>
              <divide/>
              <apply>
                <times/>
                <ci> mw4c30217e_e01a_4fb5_b242_4b022a54f584 </ci>
                <ci> mwdc3e3d2e_92a6_46b5_823a_37500a70c52f </ci>
                <ci> mw40499468_960f_4be2_98d9_f6bd732ae248 </ci>
              </apply>
              <apply>
                <plus/>
                <cn type="integer"> 1 </cn>
                <apply>
                  <times/>
                  <ci> mwdc3e3d2e_92a6_46b5_823a_37500a70c52f </ci>
                  <ci> mw40499468_960f_4be2_98d9_f6bd732ae248 </ci>
                </apply>
                <apply>
                  <times/>
                  <ci> mw88f844d2_1b19_4a5b_bac7_ffeb960ac8f6 </ci>
                  <ci> mw427f3200_5e9f_497e_bdae_f92aad8b14a3 </ci>
                </apply>
                <apply>
                  <times/>
                  <ci> mw0349c0e5_c539_48f9_baf2_5ec5e5b6db88 </ci>
                  <ci> mw43078caf_1d03_4542_8258_050c4728566c </ci>
                </apply>
                <apply>
                  <times/>
                  <ci> mw10f227dc_ca5e_415b_a1cb_59126d2f2b8f </ci>
                  <ci> mwef9bfd71_8c01_44df_9360_38a10b765e54 </ci>
                </apply>
              </apply>
            </apply>
          </math>
        </kineticLaw>
      </reaction>
      <reaction id="mw543e8323_2105_42d1_b1a7_f108ca058038" name="BCL11B Production rate" reversible="false" fast="false">
        <listOfReactants>
          <speciesReference species="mw56effb41_b65b_4f26_b0fc_eff67822f722"/>
        </listOfReactants>
        <listOfProducts>
          <speciesReference species="mwef9bfd71_8c01_44df_9360_38a10b765e54"/>
        </listOfProducts>
        <kineticLaw>
          <math xmlns="http://www.w3.org/1998/Math/MathML">
            <apply>
              <divide/>
              <apply>
                <times/>
                <ci> mwac9a5035_da6d_4175_b9f6_362968f58c8b </ci>
                <apply>
                  <power/>
                  <ci> mw43078caf_1d03_4542_8258_050c4728566c </ci>
                  <cn type="integer"> 2 </cn>
                </apply>
                <apply>
                  <plus/>
                  <ci> mwc0a0f202_fb2d_4bd5_9b5a_efd9b8616656 </ci>
                  <apply>
                    <times/>
                    <ci> mw490d990c_7e20_4cb5_9108_411e4a2d999e </ci>
                    <apply>
                      <power/>
                      <ci> mw427f3200_5e9f_497e_bdae_f92aad8b14a3 </ci>
                      <cn type="integer"> 2 </cn>
                    </apply>
                  </apply>
                </apply>
              </apply>
              <apply>
                <plus/>
                <cn type="integer"> 1 </cn>
                <apply>
                  <times/>
                  <apply>
                    <power/>
                    <ci> mw43078caf_1d03_4542_8258_050c4728566c </ci>
                    <cn type="integer"> 2 </cn>
                  </apply>
                  <apply>
                    <plus/>
                    <ci> mwc0a0f202_fb2d_4bd5_9b5a_efd9b8616656 </ci>
                    <apply>
                      <times/>
                      <ci> mw490d990c_7e20_4cb5_9108_411e4a2d999e </ci>
                      <apply>
                        <power/>
                        <ci> mw427f3200_5e9f_497e_bdae_f92aad8b14a3 </ci>
                        <cn type="integer"> 2 </cn>
                      </apply>
                    </apply>
                  </apply>
                </apply>
              </apply>
            </apply>
          </math>
        </kineticLaw>
      </reaction>
    </listOfReactions>
  </model>
</sbml>
